# Supplementary material for: Does darkness increase the risk of certain types of crime? A registered report article
Source: PLoS One. 2025 Jun 25;20(6):e0324134. doi: 10.1371/journal.pone.0324134 (PMC12194184; doi:10.1371/journal.pone.0324134)
Supplement: S1 File — (R) [file pone.0324134.s001.R]

library("dplyr")
library("lubridate")
library("chron")
library("data.table")
library("readxl")
library("datetime")
library("stringr")
library("janitor")
library("tidyr")
library("ggplot2")

### THIS SCRIPT IS FOR FILTERING AND ANALYSING CRIME RECORD DATA FROM SOUTH YORKSHIRE POLICE
### AS PART OF THE REGISTERED REPORT ARTICLE 'DOES DARKNESS INCREASE THE RISK OF CERTAIN TYPES
### OF CRIME? A REGISTERED REPORT ARTICLE'
### FOR THE PURPOSES OF DEMONSTRATION, THIS CODE CAN BE USED WITH TWO FICTIONAL DATASETS,
### 'Fictional data Connect.csv' AND 'Fictional data CMS.csv'. THESE TWO DATASETS ARE FICTIONAL
### CRIME RECORD DATA THAT RECREATES THE DATA STRUCTURE AND CONTENT OF THE CRIME RECORD DATA
### THAT WAS EXTRACTED FROM SOUTH YORKSHIRE POLICE'S CRIME DATABASE. ETHICAL AND DATA
### CONFIDENTIALITY CONSIDERATIONS MEAN THE REAL DATA USED IN THE ANALYSIS REPORTED IN THE 
### PAPER CANNOT BE SHARED, AS VICTIMS COULD POTENTIALLY BE IDENTIFIED FROM THESE DATA.


# Set working directory - set this to the directory that contains the raw crime data records
# For the Registered Report, this is the directory where the two fictional data files
# have been saved

setwd("D:\\Google Drive\\Papers\\2023\\Darkness and crime Registered Report\\Registered Report Article\\First submission")


# Read in the datafiles. Note there are two datafiles as there are two databases of crime
# records - CMS, which holds data up until November 2017, and Connect, which holds data from
# December 2017 onwards

dfCMS_big <- read.csv("S2 File.csv")
dfConnect_big <- read.csv("S3 File.csv")


# The script will produce one of two outputs - one that produces odds ratios for each
# crime category, and one that produces odds ratios for each MSOA sub-area. The output
# produced is determined by the 'location' variable - this is set to 'ladcd' to produce
# odds ratios by crime category, or to 'msoa11cd' to produce odds ratios by MSOA.


location <- "ladcd" #enter appropriate value 
#ladcd = local authority district
#msoa11cd = middle super output area


# The script will run one of two analyses - the 'main' analysis and the 'sensitivity'
# analysis. The 'main' analysis uses the cases hours of 17:30-18:29, 18:30-19:29 and 19:30-20:29,
# with paired control hours of 13:00-13:59, 14:00-14:59 and 15:00-15:59. The 'sensitivity'
# analysis is designed to test how sensitive the results from the main analysis are to the
# choice of case and control hours. Therefore the 'sensitivity' analysis uses case hours of
# 05:00-05:59 and 06:00-06:59, with paired control hours of 11:00-11:59 and 12:00-12:59.

# Whether the meain or sensitivity analysis is carried out is defined by the 'analysis' variable.
# This is set to 'main' for the main analysis, and 'sensitivity' for the sensitivity analysis.

analysis <- "main"


# Set the case and control hours to be used, depending on whether the main or sensitivity
# analysis is being carried out

hours <- if (analysis=="main") {c(1,2,3)} else {c(4,5)}


# Select relevant data from the original datafiles - to only include data about times and dates
# crimes were committed, the crime category, the district and MSOA the crime occurred in

dfCMS <- dfCMS_big %>%
  select(First.Date.Committed,Last.Date.Committed,First.Time.Committed,Time.Last.Committed,Parent.Name,ladcd,msoa11cd)
dfConnect <- dfConnect_big %>%
  select(Committed.From.Date,Committed.To.Date,Time.Hhmm,Time.Hhmm.1,HMIC.Crime.Tree.Level.3,ladcd,msoa11cd)


# Change column names in Connect data to match with CMS data

setnames(dfConnect,c("HMIC.Crime.Tree.Level.3","Committed.From.Date","Committed.To.Date","Time.Hhmm","Time.Hhmm.1"),
         c("Parent.Name","First.Date.Committed","Last.Date.Committed","First.Time.Committed","Time.Last.Committed"))


# List of replacement strings for crime category labels, to match Connect data with CMS data

rep_str <- c('924 All Other Theft Offences'='ALL OTHER THEFT OFFENCES',
             '926 Arson'='ARSON',
             '922 Bicycle Theft'='BICYCLE THEFT',
             '919 Burglary'='BURGLARY',
             '925 Criminal Damage'='CRIMINAL DAMAGE',
             '916 Other Sexual Offences'='OTHER SEXUAL OFFENCES',
             '915 Rape'='RAPE',
             '917 Robbery of Business Property'='ROBBERY - BUSINESS',
             '918 Robbery of Personal Property'='ROBBERY - PERSONAL',
             '923 Shoplifting'='SHOPLIFTING',
             '921 Theft from the Person'='THEFT FROM THE PERSON',
             '920 Vehicle Offences'='VEHICLE OFFENCES',
             '913 Violence with Injury'='VIOLENCE WITH INJURY',
             '914 Violence without Injury'='VIOLENCE WITHOUT INJURY',
             '912 Homicide'='HOMICIDE',
             '927 Trafficking of Drugs'='TRAFFICKING OF DRUGS',
             '928 Possession of Drugs'='POSSESSION OF DRUGS')


# Relabel crime categories in Connect data

dfConnect$Parent.Name <- str_replace_all(dfConnect$Parent.Name,rep_str)


# Relabel the separate burglary business or burglary residential to just burglary to match with CMS labelling

dfCMS$Parent.Name <- str_replace_all(dfCMS$Parent.Name, c("BURGLARY RESIDENTIAL" = "BURGLARY",
                                                                  "BURGLARY BUSINESS" = "BURGLARY"))

# Merge CMS and Connect data into one master datafile

masterdf <- rbind(dfCMS,dfConnect)


# Create list to hold dataframes for each case/control hour pairing

datalist <- list()


# Looping through the different case and control hours

for (i in hours) {

  #Define which case and control hour pair to use
  #1 = Case=17:30-18:29, Control=13:00-13:59
  #2 = Case=18:30-19:29, Control=14:00-14:59
  #3 = Case=19:30-20:29, Control=15:00-15:59
  #4 = Case=05:00-05:59, Control=11:00-11:59 - For sensitivity analysis
  #5 = Case=06:00-06:59, Control=12:00-12:59 - For sensitivity analysis
  
  TimePeriod <- i

  df <- masterdf
  
# Setting the days of year that case hour is in daylight, twilight or darkness,
# and the times of the day that define the control/case hours, according to time period
if (TimePeriod == 1) {
  Dark <- c(1:33, 304:366)
  Light <- c(87:278)
  Twilight <- c(34:86, 279:303)
  Case_hour_start <- hm("17:30")
  Case_hour_end <- hm("18:29")
  Control_hour_start <- hm("13:00")
  Control_hour_end <- hm("13:59")
} else if (TimePeriod == 2) {
  Dark <- c(1:65, 296:366)
  Light <- c(90:253)
  Twilight <- c(66:89, 254:295)
  Case_hour_start <- hm("18:30")
  Case_hour_end <- hm("19:29")
  Control_hour_start <- hm("14:00")
  Control_hour_end <- hm("14:59")
} else if (TimePeriod == 3) {
  Dark <- c(1:83,270:366)
  Light <- c(120:227)
  Twilight <- c(84:119,228:269)
  Case_hour_start <- hm("19:30")
  Case_hour_end <- hm("20:29")
  Control_hour_start <- hm("15:00")
  Control_hour_end <- hm("15:59")
} else if (TimePeriod == 4) { 
  Dark <- c(1:69,90:91,257:366)
  Light <- c(141:196)
  Twilight <- c(68:89,92:140,197:256)
  Case_hour_start <- hm("05:00")
  Case_hour_end <- hm("05:59")
  Control_hour_start <- hm("11:00")
  Control_hour_end <- hm("11:59")
} else if (TimePeriod == 5) { 
  Dark <- c(1:39,291:297,325:366)
  Light <- c(84,110:234)
  Twilight <- c(40:83,85:109,235:290,298:324)
  Case_hour_start <- hm("06:00")
  Case_hour_end <- hm("06:59")
  Control_hour_start <- hm("12:00")
  Control_hour_end <- hm("12:59")
} else {
   stop ("Error")
   }

# Assign a number to each date
  
df$daterank <- yday(df$First.Date.Committed) 


# Convert start date and time of crime to date/time formats

df$First.Date.Committed<-as.Date(df$First.Date.Committed, "%d/%m/%Y") #converts start date to date
df$Start_time<-as.POSIXct(df$First.Time.Committed, format=c("%H:%M")) #Converts start time to time
df$Start_time<-strftime(df$Start_time, format="%H:%M") 
df$Start_DateTime<-ifelse(is.na(df$Start_time), NA, paste(df$First.Date.Committed,df$Start_time)) #Tells the dataset if the starttime is NA, replace with NA, if not merge date and time
df$Start_DateTime <- as.POSIXct(df$Start_DateTime, format= c("%Y-%m-%d %H:%M"))


# Convert end date and time of crime to date/time formats

df$Last.Date.Committed<-as.Date(df$Last.Date.Committed, "%d/%m/%Y") #converts end date to date
df$End_time<-as.POSIXct(df$Time.Last.Committed, format=c("%H:%M")) #converts end time to time
df$End_time<-strftime(df$End_time, format="%H:%M") 
df$End_DateTime <- ifelse(is.na(df$End_time), paste(df$Last.Date.Committed,df$Start_time) ,paste(df$Last.Date.Committed,df$End_time))#Tells the dataset if the endttime is NA, replace with starttime, if not merge date and time
df$End_DateTime <- as.POSIXct(df$End_DateTime, format= c("%Y-%m-%d %H:%M"))


# Calculate the duration between start and end times of crime, for those crimes where exact
# time of committal is not known

df$duration<-difftime(df$End_DateTime, df$Start_DateTime, units = c("mins")) #calculates duration


# Define the midpoint of the commital time window, i.e. the midpoint between the start and end
# time of the crime

df$Midtime <- df$Start_DateTime+df$duration/2 #finds the mid time


# If crimes occurred within a case or control hour, assign it with a label of 'Case' or 'Control'.
# Time crime was committed is defined either by exact time if this was known, or the midpoint between
# the start and end times (i.e. the 'Midtime' variable created above).

df$Condition <- if_else(between(as.numeric(hm(strftime(df$Midtime,format="%H:%M",tz="Europe/London"))),as.numeric(Case_hour_start),as.numeric(Case_hour_end)),"Case",
                        if_else(between(as.numeric(hm(strftime(df$Midtime,format="%H:%M",tz="Europe/London"))),as.numeric(Control_hour_start),as.numeric(Control_hour_end)),"Control",""))


# Filter the data to remove crime records that did not occur in either a case or control hour (i.e.the
# 'Condition' variable is blank)

df <- subset(df,df$duration/dhours(1)<=1&(Condition=="Case"|Condition=="Control")) 


# Define crime as occurring when case hour was in darkness, daylight or twilight. This is based on the
# day of the year and which range of dates this falls into (see 'if/else' definition code on lines 138-180)

df$Lightlevel <- ifelse(df$daterank %in% Dark,"Dark",
                    ifelse(df$daterank %in% Light, "Light",
                    ifelse(df$daterank %in% Twilight, "Twilight","None"))) 

# Merge condition (i.e. whether crime occurred in case or control hour) and 
# light condtion that case hour was in when the crime occurred (i.e. daylight, dark or twilight)

df$Period <- paste(df$Condition,df$Lightlevel,sep="") #merge condition and light together


# Save resulting dataframe to the list of dataframes previously created

datalist[[i]] <- df

} # End of main for loop


# Combine all dataframes in the 'datalist' list of data frames. In other words, this combines the
# dataframes created for each pair of case and control hours.

fulldf <- bind_rows(datalist)


# Group the data and write output files. This will depend on what the 'location'
# variable was set as.

if (location=="ladcd") {
  summaryDF <- fulldf %>%
    group_by(Period,Parent.Name) %>%
    summarise(n=n()) %>%
    spread(Period, n) %>% adorn_totals("row")
  
  # Convert to data frame so 0.5 can be added to cells with zero in if necessary
  summaryDF <- as.data.frame(summaryDF)
  summaryDF[is.na(summaryDF)] <- 0
  
  # Apply Haldane-Anscombe correction if required
  # If CaseDark, CaseLight, ControlDark or ControlLight have a zero in, 0.5 will
  # be added to all cells in the odds ratio calculation
  
  for(i in 1:length(summaryDF$Parent.Name)){
    if(0 %in% summaryDF[i,c(2,3,5,6)]){
      summaryDF[i,c(2,3,5,6)] <- summaryDF[i,c(2,3,5,6)]+0.5}}

  summaryDF <- summaryDF %>% mutate(OR=(CaseDark/CaseLight)/(ControlDark/ControlLight),
                                  LCI=exp(log(OR)-(1.96*sqrt((1/CaseDark)+(1/CaseLight)+(1/ControlDark)+(1/ControlLight)))),
                                  UCI=exp(log(OR)+(1.96*sqrt((1/CaseDark)+(1/CaseLight)+(1/ControlDark)+(1/ControlLight)))))

  # Save output as a csv file                                                                   
  write.csv(summaryDF,paste0(analysis," - Odds ratios by crime categories.csv"))
  
  
} else if(location=="msoa11cd") {
  summaryDF <- fulldf %>%
    group_by(Period,msoa11cd) %>%
    summarise(n=n()) %>%
    spread(Period, n) %>% adorn_totals("row")
  
  
  # Convert to data frame so 0.5 can be added to cells with zero in if necessary
  summaryDF <- as.data.frame(summaryDF)
  summaryDF[is.na(summaryDF)] <- 0
  
  # Apply Haldane-Anscombe correction if required
  # If CaseDark, CaseLight, ControlDark or ControlLight have a zero in, 0.5 will
  # be added to all cells in the odds ratio calculation
  
  for(i in 1:length(summaryDF$msoa11cd)){
    if(0 %in% summaryDF[i,c(2,3,5,6)]){
      summaryDF[i,c(2,3,5,6)] <- summaryDF[i,c(2,3,5,6)]+0.5}}
  
  summaryDF <- summaryDF %>% mutate(OR=(CaseDark/CaseLight)/(ControlDark/ControlLight),
                                    LCI=exp(log(OR)-(1.96*sqrt((1/CaseDark)+(1/CaseLight)+(1/ControlDark)+(1/ControlLight)))),
                                    UCI=exp(log(OR)+(1.96*sqrt((1/CaseDark)+(1/CaseLight)+(1/ControlDark)+(1/ControlLight))))
                                    ) 
  
  write.csv(summaryDF,paste0(analysis," - Odds ratios by MSOA.csv"))
  
  } else {
  print ("Error")
  }


### IF THE 'location' VARIABLE IS SET TO 'ladcd', THE SCRIPT SHOULD PRODUCE A .CSV FILE THAT SHOWS 
### COUNTS OF CRIMES IN THE CASE AND CONTROL HOURS WHEN THE CASE HOUR IS IN DIFFERENT LIGHT CONDITIONS
### (DARKNESS, TWILIGHT, AND DAYLIGHT). IT ALSO SHOWS THE ODDS RATIOS AND ASSOCIATED 95% CONFIDENCE
### INTERVALS FOR EACH CRIME CATEGORY, AND THE HOLM-BONFERRONI-CORRECTED P-VALUES ASSOCIATED WITH EACH ODDS RATIO.
### IF THE 'location' VARIABLE IS SET TO 'msoa11cd', THE SCRIPT SHOULD PRODUCE A .CSV FILE THAT
### SHOWS THE ODDS RATIOS AND 95% CONFIDENCE INTERVALS FOR EACH MSOA (NOTE THAT COUNTS OF CRIMES
### ARE NOT INCLUDED IN THIS OUTPUT DUE TO THE POTENTIAL FOR SMALL NUMBERS THAT COULD LEAD TO
### ISSUES RELATED TO BREACH OF ANONYMITY)

### THE OUTPUT TABLES FOR THE ANALYSIS BY CRIME CATEGORY, CREATED IN THE CODE ABOVE FOR THE MAIN AND SENSITIVITY
### ANALYSES (SAVED AS "*** - Odds ratios by crime category.csv", BUT PROVIDED WITH THE PAPER AS SUPPLEMENTAL FILES
### S4 FILE (MAIN ANALYSIS OUTPUT) AND S6 FILE (SENSITIVITY ANALYSIS OUTPUT)) ARE THEN USED TO CALCULATE HOLM-BONFERRONI
### CORRECTED P-VALUES ASSOCIATED WITH THE ODDS RATIO FOR EACH CRIME CATEGORY. THE OUTPUT TABLES
### ARE ALSO USED TO CREATE FIGURES 2 AND 4 IN THE PAPER, PLOTTING ODDS RATIOS AND 95% CIs FOR EACH 
### CRIME CATEGORY IN THE MAIN AND SENSITIVITY ANALYSES. THE CODE FOR CALCULATING THE P-VALUES AND 
### CREATING THE PLOTS IS SHOWN BELOW.


### FOR MAIN ANALYSIS RESULTS ###

# Load in data for different crime categories
df_categories <- read.csv("S4 File.csv")

df_categories$Crime.category <- factor(df_categories$Crime.category,levels=rev(df_categories$Crime.category))

# Calculate p-values associated with each odds ratio
pvalues <- apply(df_categories,1,function(x) fisher.test(matrix(as.numeric(x[c(2:3,5:6)]),ncol=2,byrow=T))$p.value)

# Calculate holm-bonferroni adjusted p-values associated with each odds ratio
hb.adjusted.pvalues <- p.adjust(pvalues,method="holm")

# Add adjusted p-values as a new column to the data frame
df_categories$HB.pvalues <- hb.adjusted.pvalues

# Create plot of ORs and CIs by crime category #
main_OR_plot <- ggplot(df_categories,aes(x=Crime.category,y=OR))+
  geom_point(size=4)+
  geom_errorbar(aes(ymax=UCI,ymin=LCI))+
  coord_flip()+
  theme_classic()+
  xlab("Crime category\n")+
  ylab("\nOdds ratio")+
  theme(axis.text=element_text(size=12),
        axis.title=element_text(size=18))


### FOR SENSITIVITY ANALYSIS RESULTS ###

# Load in data for different crime categories
df_sens_categories <- read.csv("S6 File.csv")

df_sens_categories$Crime.category <- factor(df_sens_categories$Crime.category,levels=rev(df_sens_categories$Crime.category))

# Calculate p-values associated with each odds ratio
pvalues <- apply(df_sens_categories,1,function(x) fisher.test(matrix(as.numeric(x[c(2:3,5:6)]),ncol=2,byrow=T))$p.value)

# Calculate holm-bonferroni adjusted p-values associated with each odds ratio
hb.adjusted.pvalues <- p.adjust(pvalues,method="holm")

# Add adjusted p-values as a new column to the data frame
df_sens_categories$HB.pvalues <- hb.adjusted.pvalues

# Create plot of ORs and CIs by crime category. Axis is truncated at 10. #
sens_OR_plot <- ggplot(df_sens_categories,aes(x=Crime.category,y=OR))+
  geom_point(size=4)+
  geom_errorbar(aes(ymax=UCI,ymin=LCI))+
  coord_flip(ylim=c(0,10))+
  theme_classic()+
  xlab("Crime category\n")+
  ylab("\nOdds ratio")+
  scale_y_continuous(breaks=c(0,1,2,5,10))+
  theme(axis.text=element_text(size=12),
        axis.title=element_text(size=18))
