# Supplementary material for: Does darkness increase the risk of certain types of crime? A registered report article
Source: PLoS One. 2025 Jun 25;20(6):e0324134. doi: 10.1371/journal.pone.0324134 (PMC12194184; doi:10.1371/journal.pone.0324134)
Supplement: S4 File — (CSV) [file pone.0324134.s004.csv]

Crime.category	CaseDark	CaseLight	CaseTwilight	ControlDark	ControlLight	ControlTwilight	OR	LCI	UCI
Burglary	1268	589	482	682	817	372	2.58	2.24	2.97
Vehicle Offences	929	552	340	630	750	326	2.00	1.73	2.33
Robbery - Business	57	25	21	20	17	10	1.94	0.87	4.31
Robbery - Personal	213	142	105	98	122	55	1.87	1.33	2.62
Bicycle Theft	178	163	90	172	265	109	1.68	1.26	2.24
Arson	111	96	63	39	54	21	1.60	0.98	2.62
Criminal Damage	2015	1604	980	896	1105	466	1.55	1.39	1.73
Rape	21	29	19	11	21	5	1.38	0.55	3.47
Shoplifting	973	900	504	1638	1759	856	1.16	1.04	1.30
All Other Theft Offences	979	1079	504	1367	1674	774	1.11	0.99	1.24
Other Sexual Offences	83	92	50	76	92	44	1.09	0.71	1.67
Violence With Injury	1313	1800	738	914	1213	553	0.97	0.87	1.08
Violence Without Injury	961	1173	527	920	1017	443	0.91	0.80	1.02
Theft From The Person	114	114	57	366	304	166	0.83	0.61	1.12
Total	9219	8360	4482	7829	9210	4202	1.30	1.24	1.35
