# Supplementary material for: Does darkness increase the risk of certain types of crime? A registered report article
Source: PLoS One. 2025 Jun 25;20(6):e0324134. doi: 10.1371/journal.pone.0324134 (PMC12194184; doi:10.1371/journal.pone.0324134)
Supplement: S5 File — (CSV) [file pone.0324134.s005.csv]

msoa11cd	OR	LCI	UCI
E02001656	7	2.49	19.68
E02001608	4.53	1.99	10.28
E02001662	3.71	1.87	7.37
E02001587	0.6	0.36	1.01
E02001609	0.45	0.18	1.16
E02001521	0.91	0.69	1.19
E02001596	0.56	0.27	1.17
E02001541	2.22	1.39	3.53
E02001660	2.79	1.33	5.85
E02001544	0.67	0.35	1.26
E02001672	3.18	1.29	7.81
E02001653	0.77	0.46	1.3
E02001665	3.21	1.23	8.38
E02001533	2.59	1.21	5.55
E02001539	2.59	1.2	5.57
E02001646	2.16	1.2	3.9
E02001642	1.97	1.2	3.24
E02001650	1.93	1.19	3.11
E02001628	1.03	0.77	1.39
E02001597	0.79	0.46	1.35
E02001613	0.69	0.34	1.39
E02006843	1.33	1	1.78
E02001594	1.28	0.98	1.67
E02001557	1.26	0.86	1.85
E02006868	1.25	0.91	1.73
E02001632	1.18	0.87	1.61
E02001518	1.18	0.75	1.85
E02001560	1.15	0.93	1.42
E02006844	1.05	0.76	1.45
E02001543	1.03	0.58	1.83
E02001569	1.03	0.64	1.66
E02001575	1.02	0.59	1.76
E02001556	0.98	0.62	1.55
E02001515	0.98	0.57	1.66
E02001627	0.97	0.64	1.47
E02001636	0.97	0.58	1.61
E02001531	0.97	0.55	1.71
E02001614	0.97	0.56	1.68
E02001603	0.94	0.5	1.77
E02001530	0.94	0.58	1.54
E02001630	0.93	0.58	1.51
E02001528	0.93	0.55	1.59
E02001552	0.91	0.5	1.66
E02001629	0.87	0.52	1.46
E02001529	0.83	0.46	1.48
E02001520	0.76	0.39	1.45
E02001532	0.75	0.32	1.77
E02001657	0.68	0.26	1.77
E02001538	2.3	1.17	4.52
E02001637	1.8	1.17	2.77
E02001652	1.5	1.08	2.08
E02001566	1.34	0.9	1.99
E02001585	1.29	0.87	1.92
E02001523	1.21	0.75	1.94
E02001619	1.2	0.76	1.89
E02001622	1.18	0.74	1.89
E02001658	1.17	0.7	1.95
E02001675	1.16	0.68	1.96
E02001680	1.11	0.63	1.97
E02001669	1.02	0.54	1.93
E02001516	0.94	0.46	1.94
E02001611	0.91	0.43	1.93
E02001511	0.84	0.36	1.96
E02001605	2.86	1.12	7.3
E02001558	2.42	1.04	5.62
E02001554	2.36	1.06	5.25
E02001562	2.35	1.15	4.8
E02001671	2.21	1.05	4.64
E02001579	2.01	1.15	3.53
E02001592	1.91	1.02	3.56
E02001640	1.89	1.15	3.11
E02001567	1.87	1.14	3.06
E02001649	1.71	1.13	2.59
E02001548	1.46	0.88	2.45
E02001553	1.45	0.96	2.18
E02001625	1.43	0.82	2.48
E02001542	1.43	0.83	2.44
E02001655	1.4	0.82	2.38
E02001590	1.38	0.79	2.41
E02001593	1.38	0.88	2.17
E02001561	1.37	0.77	2.44
E02001586	1.36	0.8	2.33
E02001661	1.36	0.84	2.19
E02001547	1.33	0.82	2.15
E02001591	1.33	0.77	2.3
E02001620	1.33	0.79	2.25
E02001522	1.31	0.75	2.3
E02001623	1.31	0.79	2.17
E02001572	1.29	0.78	2.13
E02001525	1.27	0.72	2.24
E02001570	1.27	0.77	2.08
E02001607	1.27	0.68	2.37
E02001563	1.26	0.68	2.36
E02001659	1.22	0.71	2.08
E02001624	1.21	0.68	2.17
E02001551	1.21	0.72	2.03
E02006869	1.21	0.69	2.11
E02001666	1.17	0.61	2.24
E02001606	1.16	0.65	2.06
E02001580	1.1	0.59	2.06
E02001546	1.09	0.56	2.09
E02001510	1.07	0.56	2.02
E02001634	1.05	0.49	2.24
E02001519	1.04	0.54	2.01
E02001577	1	0.43	2.36
E02001631	0.94	0.39	2.3
E02001601	0.92	0.38	2.26
E02001676	0.84	0.31	2.22
E02001527	2.5	0.92	6.82
E02001513	2.4	1	5.78
E02001678	2.37	0.95	5.9
E02001535	2.34	0.69	7.87
E02001654	2.24	0.98	5.13
E02001639	2.22	0.83	5.95
E02001616	2.15	0.98	4.72
E02001584	2.06	0.72	5.87
E02001648	2	0.79	5.03
E02001679	1.94	0.87	4.33
E02001549	1.94	0.93	4.01
E02001602	1.9	0.96	3.73
E02001598	1.85	0.95	3.61
E02001588	1.82	0.98	3.39
E02001573	1.82	0.93	3.55
E02001599	1.79	0.82	3.91
E02001571	1.74	0.79	3.83
E02001559	1.72	0.83	3.58
E02001617	1.72	0.83	3.57
E02001537	1.72	0.7	4.2
E02006803	1.72	0.7	4.2
E02001618	1.71	0.75	3.9
E02001512	1.68	0.75	3.78
E02001664	1.68	0.79	3.59
E02001583	1.67	0.7	3.99
E02001670	1.66	0.83	3.33
E02001647	1.65	0.98	2.76
E02001612	1.64	0.52	5.18
E02001540	1.6	0.9	2.83
E02001555	1.59	0.42	6.07
E02001600	1.59	0.91	2.78
E02001663	1.58	0.89	2.8
E02001536	1.58	0.84	2.99
E02001534	1.58	0.81	3.08
E02001565	1.57	0.79	3.13
E02001574	1.56	0.63	3.89
E02001621	1.55	0.9	2.69
E02001526	1.55	0.82	2.92
E02001581	1.54	0.57	4.17
E02001604	1.54	0.83	2.84
E02001514	1.54	0.84	2.81
E02001550	1.54	0.79	3
E02001576	1.53	0.71	3.29
E02001568	1.52	0.79	2.91
E02001674	1.51	0.84	2.74
E02001509	1.5	0.66	3.4
E02001564	1.5	0.63	3.58
E02001578	1.5	0.88	2.54
E02001582	1.42	0.68	2.97
E02001595	1.37	0.64	2.92
E02001633	1.35	0.46	3.96
E02001610	1.32	0.67	2.6
E02001673	1.31	0.39	4.39
E02001517	1.29	0.66	2.54
E02001545	1.28	0.62	2.61
E02001615	1.18	0.51	2.72
E02001635	1.18	0.51	2.7
E02001638	1.17	0.48	2.83
E02001643	1.06	0.34	3.36
E02001651	1.06	0.43	2.6
E02001681	1.06	0.42	2.68
E02001589	1.03	0.29	3.62
E02001626	0.96	0.34	2.73
E02001524	0.86	0.29	2.56
