# Supplementary material for: Does darkness increase the risk of certain types of crime? A registered report article
Source: PLoS One. 2025 Jun 25;20(6):e0324134. doi: 10.1371/journal.pone.0324134 (PMC12194184; doi:10.1371/journal.pone.0324134)
Supplement: S6 File — (CSV) [file pone.0324134.s006.csv]

Crime.category	CaseDark	CaseLight	CaseTwilight	ControlDark	ControlLight	ControlTwilight	OR	LCI	UCI
Arson	31	7	17	8	18	18	9.96	3.1	32.07
Theft From The Person	25	5	16	272	138	244	2.54	0.95	6.77
Robbery - Personal	31	12	26	34	29	38	2.2	0.96	5.06
Burglary	233	87	164	339	273	412	2.16	1.61	2.89
Other Sexual Offences	12	13	16	18	34	39	1.74	0.66	4.6
Rape	6	5	9	6	7	9	1.4	0.28	7.02
Criminal Damage	197	110	179	423	310	477	1.31	1	1.73
Violence With Injury	208	130	174	455	350	516	1.23	0.95	1.6
Robbery - Business	10	6	10	9	6	8	1.11	0.26	4.72
All Other Theft Offences	158	127	159	831	641	1032	0.96	0.74	1.24
Vehicle Offences	148	96	140	449	277	451	0.95	0.71	1.28
Bicycle Theft	14	17	19	71	67	116	0.78	0.36	1.7
Violence Without Injury	110	96	98	457	297	475	0.74	0.55	1.02
Shoplifting	28	70	50	817	609	988	0.3	0.19	0.47
Total	1212	782	1078	4189	3056	4823	1.13	1.02	1.25
