# Supplementary material for: Does darkness increase the risk of certain types of crime? A registered report article
Source: PLoS One. 2025 Jun 25;20(6):e0324134. doi: 10.1371/journal.pone.0324134 (PMC12194184; doi:10.1371/journal.pone.0324134)
Supplement: S7 File — (CSV) [file pone.0324134.s007.csv]

msoa11cd	OR	LCI	UCI
E02001681	0.04	0	0.5
E02001535	0.04	0	0.83
E02001576	0.15	0.03	0.85
E02001610	0.21	0.05	0.91
E02001572	0.26	0.06	1.15
E02001592	0.11	0.01	1.15
E02001661	0.4	0.14	1.16
E02001606	0.22	0.04	1.22
E02001662	0.25	0.05	1.26
E02006843	0.7	0.38	1.29
E02001570	0.37	0.1	1.31
E02001550	0.29	0.06	1.33
E02001653	0.29	0.06	1.4
E02001647	0.34	0.08	1.44
E02001640	0.4	0.1	1.54
E02001627	0.53	0.18	1.56
E02001630	0.64	0.25	1.64
E02001676	0.27	0.04	1.7
E02001547	0.54	0.17	1.73
E02001531	0.5	0.15	1.74
E02001546	0.35	0.07	1.74
E02006868	0.8	0.36	1.79
E02001566	0.7	0.27	1.81
E02001565	0.19	0.02	1.82
E02001680	0.52	0.15	1.88
E02001520	0.53	0.15	1.93
E02001521	1.13	0.66	1.94
E02001632	1.07	0.55	2.08
E02001551	0.69	0.22	2.14
E02001649	0.85	0.34	2.15
E02001620	0.44	0.09	2.24
E02001544	0.54	0.13	2.25
E02001541	0.81	0.29	2.26
E02001552	0.7	0.21	2.31
E02001569	0.91	0.36	2.33
E02001655	0.71	0.21	2.39
E02001599	0.3	0.04	2.42
E02001528	0.58	0.14	2.47
E02001530	0.83	0.28	2.49
E02001567	0.78	0.24	2.51
E02001519	0.66	0.17	2.58
E02001593	0.89	0.3	2.61
E02001654	0.19	0.01	2.62
E02001588	0.24	0.02	2.64
E02001669	0.57	0.12	2.65
E02001582	0.6	0.13	2.67
E02001674	0.48	0.09	2.72
E02001525	0.73	0.19	2.86
E02001553	1	0.34	2.9
E02001557	1.12	0.43	2.96
E02006844	1.51	0.77	2.98
E02001608	0.6	0.12	3.05
E02001558	0.56	0.1	3.05
E02001585	0.89	0.25	3.13
E02001622	0.97	0.3	3.16
E02001671	0.25	0.02	3.19
E02001542	0.87	0.23	3.31
E02001635	0.38	0.04	3.36
E02001642	0.86	0.22	3.44
E02001600	0.87	0.22	3.45
E02006803	0.71	0.14	3.56
E02001666	0.71	0.14	3.61
E02001652	1.81	0.89	3.67
E02001613	0.27	0.02	3.67
E02001523	1.19	0.37	3.83
E02001534	0.68	0.12	3.87
E02001650	1.52	0.58	3.95
E02001556	1.56	0.6	4.02
E02001587	0.98	0.24	4.02
E02001658	0.89	0.2	4.1
E02001611	0.9	0.19	4.17
E02001598	0.75	0.14	4.17
E02001581	0.18	0.01	4.26
E02001639	0.33	0.03	4.32
E02006869	1.35	0.42	4.36
E02001575	1	0.22	4.54
E02001601	0.33	0.02	4.55
E02001549	0.82	0.15	4.56
E02001594	2.21	1.06	4.62
E02001597	0.95	0.19	4.71
E02001637	1.25	0.33	4.73
E02001612	0.33	0.02	4.74
E02001560	2.54	1.35	4.79
E02001577	0.43	0.04	4.82
E02001607	0.67	0.09	4.99
E02001512	1.21	0.27	5.4
E02001633	0.5	0.05	5.51
E02001636	1.76	0.56	5.56
E02001617	1.06	0.19	5.9
E02001626	0.83	0.12	6.01
E02001518	2.08	0.71	6.09
E02001536	0.87	0.12	6.21
E02001522	1.12	0.2	6.3
E02001578	1.36	0.29	6.32
E02001660	0.9	0.13	6.46
E02001665	1.2	0.22	6.52
E02001628	2.04	0.61	6.78
E02001609	0.83	0.1	6.78
E02001526	1.09	0.17	6.85
E02001656	1.63	0.38	6.87
E02001540	1.52	0.33	7.04
E02001625	2.34	0.73	7.5
E02001619	2.29	0.69	7.63
E02001561	2.1	0.56	7.81
E02001586	2.2	0.61	8
E02001603	1	0.12	8.06
E02001548	2.35	0.65	8.52
E02001631	1.75	0.35	8.71
E02001510	1.83	0.38	8.78
E02001563	1.59	0.29	8.79
E02001527	0.75	0.06	8.83
E02001624	2.05	0.47	8.92
E02001571	1.2	0.16	9.01
E02001524	1	0.11	9.23
E02001538	1.66	0.29	9.64
E02001646	1.92	0.38	9.76
E02001513	1	0.1	10.17
E02001590	2.22	0.48	10.21
E02001638	1.5	0.22	10.3
E02001516	0.79	0.06	10.38
E02001657	1.88	0.34	10.46
E02001663	1.88	0.33	10.53
E02001648	2	0.38	10.58
E02001602	1.89	0.33	10.8
E02001605	2	0.37	10.92
E02001596	1.73	0.27	10.97
E02001591	2.69	0.66	11.06
E02001555	0.75	0.05	11.31
E02001614	2.48	0.54	11.4
E02001675	2.58	0.58	11.42
E02001618	2.33	0.48	11.44
E02001517	1.85	0.3	11.47
E02001621	1.88	0.3	11.73
E02001511	0.64	0.03	11.91
E02001573	2.06	0.35	12.17
E02001659	2	0.32	12.33
E02001629	3.2	0.78	13.06
E02001568	3.06	0.66	14.08
E02001584	1.33	0.1	17.1
E02001545	1.33	0.1	17.28
E02001670	1.76	0.17	18.32
E02001564	2.22	0.19	25.72
E02001651	2	0.15	26.74
E02001543	5.4	1.07	27.33
E02001562	4.55	0.75	27.43
E02001673	2	0.14	28.42
E02001579	3.33	0.39	28.82
E02001537	3.5	0.36	34.33
E02001529	6.38	1.16	34.93
E02001554	5	0.7	35.5
E02001664	3.73	0.39	35.93
E02001514	4	0.43	37.56
E02001559	4	0.43	37.56
E02001595	3.67	0.35	38.03
E02001678	4	0.41	39.37
E02001615	5	0.51	48.91
E02001643	4.5	0.41	49.08
E02001679	4.88	0.43	55.29
E02001623	7.2	0.84	61.38
E02001634	7	0.74	65.95
E02001580	10.5	1.08	102.48
E02001583	19.5	1.3	292.76
E02001509	NA	NA	NA
E02001515	NA	NA	NA
E02001532	NA	NA	NA
E02001533	NA	NA	NA
E02001539	NA	NA	NA
E02001574	NA	NA	NA
E02001589	NA	NA	NA
E02001604	NA	NA	NA
E02001616	NA	NA	NA
E02001672	NA	NA	NA
