# Supplementary material for: Does darkness increase the risk of certain types of crime? A registered report article
Source: PLoS One. 2025 Jun 25;20(6):e0324134. doi: 10.1371/journal.pone.0324134 (PMC12194184; doi:10.1371/journal.pone.0324134)
Supplement: S8 File — (R) [file pone.0324134.s008.R]

library("dplyr")
library("lubridate")
library("chron")
library("data.table")
library("readxl")
library("datetime")
library("stringr")
library("janitor")
library("tidyr")

### THIS SCRIPT RUNS THE 'NULL TEST ANALYSIS' THAT IS REPORTED AS PART OF THE REGISTERED REPORT ARTICLE
### 'DOES DARKNESS INCREASE THE RISK OF CERTAIN TYPES OF CRIME? A REGISTERED REPORT ARTICLE'.
### THE NULL TEST ANALYSIS USES 'CASE' HOURS THAT ARE ACTUALLY IN ONE AMBIENT LIGHT CONDITION (DAYLIGHT)
### THROUGHOUT THE WHOLE OF THE YEAR. THIS TESTS THE PREMISE THAT ASSUMING THE LIGHT CONDITION DOES 
### NOT CHANGE IN A CASE HOUR, WE SHOULD SEE NO EFFECT, I.E. IN ODDS RATIO THAT OVERLAPS WITH 1.0.
### THE SCRIPT CARRIES OUT TWO NULL TEST ANALYSES, NULL TEST 1 AND NULL TEST 2, USING DIFFERENT
### COMBINATIONS OF CASE AND CONTROL HOURS


#Set working directory - need to set file path
setwd("OVERWRITE WITH FULL PATH TO DIRECTORY CONTAINING DATA FILES S2 AND S3")

location <- "ladcd"

# Set max crime time window to one hour
crimelength <- 1

# Define which analysis is being done - "null test 1" or "null test 2"
analysis <- "null test 1"

# set list case and control hour pairs to use
hours <- if (analysis=="null test 1") {c(1,2,3)} else {c(4,5,6)}

# Load data files from CMS and Connect - change file names as needed
dfCMS <- read.csv("S2 File.csv")
dfConnect <- read.csv("S3 File.csv")

# Change column names in Connect data to match with CMS data
setnames(dfConnect,c("HMIC.Crime.Tree.Level.3","Committed.From.Date","Committed.To.Date","Time.Hhmm","Time.Hhmm.1"),
         c("Parent.Name","First.Date.Committed","Last.Date.Committed","First.Time.Committed","Time.Last.Committed"))

# List of replacement strings for crime category labels, to match Connect data with CMS data
rep_str <- c('924 All Other Theft Offences'='ALL OTHER THEFT OFFENCES','926 Arson'='ARSON','922 Bicycle Theft'='BICYCLE THEFT',
             '919 Burglary'='BURGLARY','925 Criminal Damage'='CRIMINAL DAMAGE','916 Other Sexual Offences'='OTHER SEXUAL OFFENCES',
             '915 Rape'='RAPE','917 Robbery of Business Property'='ROBBERY - BUSINESS','918 Robbery of Personal Property'='ROBBERY - PERSONAL',
             '923 Shoplifting'='SHOPLIFTING','921 Theft from the Person'='THEFT FROM THE PERSON','920 Vehicle Offences'='VEHICLE OFFENCES',
             '913 Violence with Injury'='VIOLENCE WITH INJURY','914 Violence without Injury'='VIOLENCE WITHOUT INJURY','912 Homicide'='HOMICIDE',
             '927 Trafficking of Drugs'='TRAFFICKING OF DRUGS','928 Possession of Drugs'='POSSESSION OF DRUGS')

# Relabel crime categories in Connect data
dfConnect$Parent.Name <- str_replace_all(dfConnect$Parent.Name,rep_str)

# Merge CMS and Connect data
masterdf <- rbind(dfCMS,dfConnect)

# list to hold dataframes for each case/control hour pairing
datalist <- list()


for (i in hours) {

  #Define which case and control hour pair to use
  #Null test 1:
  #1 = Case=10:00-10:59, Control=13:00-13:59
  #2 = Case=11:00-11:59, Control=14:00-14:59
  #3 = Case=12:00-12:59, Control=15:00-15:59
  
  #Null test 2:
  #4 = Case=13:00-13:59, Control=10:00-10:59 
  #5 = Case=14:00-14:59, Control=11:00-11:59 
  #6 = Case=15:00-15:59, Control=12:00-12:59
  
  TimePeriod <- i
  
  df <- masterdf
  
#setting the days of year and control/case hours according to time period
if (TimePeriod == 1) {
  Dark <- c(1:33, 298:366)
  Light <- c(86:278)
  Twilight <- c(34:85, 279:297)
  Case_hour_start <- hm("10:00")
  Case_hour_end <- hm("10:59")
  Control_hour_start <- hm("13:00")
  Control_hour_end <- hm("13:59")
} else if (TimePeriod == 2) {
  Dark <- c(1:66, 295:366)
  Light <- c(86:254)
  Twilight <- c(67:85, 255:294)
  Case_hour_start <- hm("11:00")
  Case_hour_end <- hm("11:59")
  Control_hour_start <- hm("14:00")
  Control_hour_end <- hm("14:59")
} else if (TimePeriod == 3) {
  Dark <- c(1:87,270:366)
  Light <- c(120:228)
  Twilight <- c(88:119,229:269)
  Case_hour_start <- hm("12:00")
  Case_hour_end <- hm("12:59")
  Control_hour_start <- hm("15:00")
  Control_hour_end <- hm("15:59")
} else if (TimePeriod == 4) {
  Dark <- c(1:33, 298:366)
  Light <- c(86:278)
  Twilight <- c(34:85, 279:297)
  Case_hour_start <- hm("13:00")
  Case_hour_end <- hm("13:59")
  Control_hour_start <- hm("10:00")
  Control_hour_end <- hm("10:59")
} else if (TimePeriod == 5) {
  Dark <- c(1:66, 295:366)
  Light <- c(86:254)
  Twilight <- c(67:85, 255:294)
  Case_hour_start <- hm("14:00")
  Case_hour_end <- hm("14:59")
  Control_hour_start <- hm("11:00")
  Control_hour_end <- hm("11:59")
} else if (TimePeriod == 6) {
  Dark <- c(1:87,270:366)
  Light <- c(120:228)
  Twilight <- c(88:119,229:269)
  Case_hour_start <- hm("15:00")
  Case_hour_end <- hm("15:59")
  Control_hour_start <- hm("12:00")
  Control_hour_end <- hm("12:59")
} else {
   stop ("Error")
   }


df$daterank <- yday(df$First.Date.Committed) #Assign a number to each date

df$First.Date.Committed<-as.Date(df$First.Date.Committed, "%Y-%m-%d") #converts start date to date
df$Start_time<-as.POSIXct(df$First.Time.Committed, format=c("%H:%M")) #Converts start time to time
df$Start_time<-strftime(df$Start_time, format="%H:%M") 
df$Start_DateTime<-ifelse(is.na(df$Start_time), NA, paste(df$First.Date.Committed,df$Start_time)) #Tells the dataset if the starttime is NA, replace with NA, if not merge date and time
df$Start_DateTime<-ymd_hm(as.factor(df$Start_DateTime)) #date time format

df$Last.Date.Committed<-as.Date(df$Last.Date.Committed, "%Y-%m-%d") #converts end date to date
df$End_time<-as.POSIXct(df$Time.Last.Committed, format=c("%H:%M")) #converts end time to time
df$End_time<-strftime(df$End_time, format="%H:%M:%S") 
df$End_DateTime <- ifelse(is.na(df$End_time),as.character(df$Start_DateTime),paste(df$Last.Date.Committed,df$End_time)) #Tells the dataset if the endttime is NA, replace with NA, if not merge date and time
df$End_DateTime<-ymd_hms(as.factor(df$End_DateTime)) #date time format

df$duration<-difftime(df$End_DateTime, df$Start_DateTime, units = c("mins")) #calculates duration

df$Midtime <- df$Start_DateTime+df$duration/2 #finds the mid time

#conditional statement which assigns case and control lables on basis of time wrt control hour start and end
df$Condition <- if_else(between(as.numeric(hm(strftime(df$Midtime,format="%H:%M",tz="UTC"))),as.numeric(Case_hour_start),as.numeric(Case_hour_end)),"Case",
                        if_else(between(as.numeric(hm(strftime(df$Midtime,format="%H:%M",tz="UTC"))),as.numeric(Control_hour_start),as.numeric(Control_hour_end)),"Control","")) #Labelling case and control

df <- subset(df,df$duration/dhours(crimelength)<=1&(Condition=="Case"|Condition=="Control")) #Subset to remove blanks on condition

df$Lightlevel <- ifelse(df$daterank %in% Dark,"Dark",
                    ifelse(df$daterank %in% Light, "Light",
                    ifelse(df$daterank %in% Twilight, "Twilight","None"))) 

#SF checking that dates have been assigned light levels
countNone <- df %>%
  filter(Lightlevel == "None") %>%
  count() # counting the number of "None" for light levels
countDark <- df %>%
  filter(Lightlevel == "Dark") %>%
  count() # counting the number of "Dark" for light levels
countLight <- df %>%
  filter(Lightlevel == "Light") %>%
  count() # counting the number of "Light" for light levels
countTwilight <- df %>%
  filter(Lightlevel == "Twilight") %>%
  count() # counting the number of "Twilight" for light levels

df$Period <- paste(df$Condition,df$Lightlevel,sep="") #merge condition and light together
glimpse(df)

getwd() #check where the files will be saved

datalist[[i]] <- df

} # End of main for loop

fulldf <- bind_rows(datalist)


if (location=="ladcd") {
summaryDF <- fulldf %>%
  group_by(Period,Parent.Name) %>%
  summarise(n=n()) %>%
  spread(Period, n) %>% adorn_totals("row")

summaryDF <- summaryDF %>% mutate(OR=(CaseDark/CaseLight)/(ControlDark/ControlLight),
                                  LCI=exp(log(OR)-(1.96*sqrt((1/CaseDark)+(1/CaseLight)+(1/ControlDark)+(1/ControlLight)))),
                                  UCI=exp(log(OR)+(1.96*sqrt((1/CaseDark)+(1/CaseLight)+(1/ControlDark)+(1/ControlLight))))) 

write.csv(summaryDF,paste0(analysis,"-Odds ratios by crime categories.csv"))
} else if(location=="msoa11cd") {
  summaryDF <- fulldf %>%
    group_by(Period,msoa11cd) %>%
    summarise(n=n()) %>%
    spread(Period, n) %>% adorn_totals("row")
  
  summaryDF <- summaryDF %>% mutate(OR=(CaseDark/CaseLight)/(ControlDark/ControlLight),
                                    LCI=exp(log(OR)-(1.96*sqrt((1/CaseDark)+(1/CaseLight)+(1/ControlDark)+(1/ControlLight)))),
                                    UCI=exp(log(OR)+(1.96*sqrt((1/CaseDark)+(1/CaseLight)+(1/ControlDark)+(1/ControlLight))))) 
write.csv(summaryDF,paste0(analysis,"-Odds ratios by MSOA.csv"))
  } else {
  print ("Error")
  }

write.csv(df,paste0(analysis,"-dataset.csv"))
