# Supplementary material for: Does darkness increase the risk of certain types of crime? A registered report article
Source: PLoS One. 2025 Jun 25;20(6):e0324134. doi: 10.1371/journal.pone.0324134 (PMC12194184; doi:10.1371/journal.pone.0324134)
Supplement: S9 File — (CSV) [file pone.0324134.s009.csv]

	Parent.Name	CaseDark	CaseLight	CaseTwilight	ControlDark	ControlLight	ControlTwilight	OR	LCI	UCI
1	ALL OTHER THEFT OFFENCES	1770	2118	876	1945	2315	954	0.99	0.91	1.09
2	ARSON	35	43	23	73	98	33	1.09	0.64	1.87
3	BICYCLE THEFT	199	325	137	392	534	210	0.83	0.67	1.04
4	BURGLARY	697	839	329	888	1067	417	1	0.87	1.14
5	CRIMINAL DAMAGE	1010	1262	507	1492	1778	702	0.95	0.86	1.06
8	OTHER SEXUAL OFFENCES	75	130	48	141	169	70	0.69	0.48	0.99
9	RAPE	16	20	7	20	35	10	1.4	0.59	3.3
10	ROBBERY - BUSINESS	22	26	7	33	27	13	0.69	0.32	1.48
11	ROBBERY - PERSONAL	76	133	67	163	199	70	0.7	0.49	0.99
12	SHOPLIFTING	2639	3002	1251	3603	3765	1655	0.92	0.86	0.98
13	THEFT FROM THE PERSON	465	426	186	450	395	186	0.96	0.79	1.16
14	VEHICLE OFFENCES	752	903	370	814	949	385	0.97	0.85	1.11
15	VIOLENCE WITH INJURY	1224	1454	536	1705	2106	865	1.04	0.94	1.15
16	VIOLENCE WITHOUT INJURY	1430	1629	679	1976	2115	895	0.94	0.86	1.03
17	Total	10410	12312	5023	13695	15558	6468	0.96	0.93	0.99
