# Supplementary material for: Does darkness increase the risk of certain types of crime? A registered report article
Source: PLoS One. 2025 Jun 25;20(6):e0324134. doi: 10.1371/journal.pone.0324134 (PMC12194184; doi:10.1371/journal.pone.0324134)
Supplement: S10 File — (CSV) [file pone.0324134.s010.csv]

	Parent.Name	CaseDark	CaseLight	CaseTwilight	ControlDark	ControlLight	ControlTwilight	OR	LCI	UCI
1	ALL OTHER THEFT OFFENCES	1945	2315	954	1770	2118	876	1.01	0.92	1.1
2	ARSON	73	98	33	35	43	23	0.92	0.53	1.57
3	BICYCLE THEFT	392	534	210	199	325	137	1.2	0.96	1.49
4	BURGLARY	888	1067	417	697	839	329	1	0.88	1.15
5	CRIMINAL DAMAGE	1492	1778	702	1010	1262	507	1.05	0.94	1.17
8	OTHER SEXUAL OFFENCES	141	169	70	75	130	48	1.45	1.01	2.08
9	RAPE	20	35	10	16	20	7	0.71	0.3	1.68
10	ROBBERY - BUSINESS	33	27	13	22	26	7	1.44	0.67	3.1
11	ROBBERY - PERSONAL	163	199	70	76	133	67	1.43	1.01	2.03
12	SHOPLIFTING	3603	3765	1655	2639	3002	1251	1.09	1.02	1.17
13	THEFT FROM THE PERSON	450	395	186	465	426	186	1.04	0.86	1.26
14	VEHICLE OFFENCES	814	949	385	752	903	370	1.03	0.9	1.18
15	VIOLENCE WITH INJURY	1705	2106	865	1224	1454	536	0.96	0.87	1.06
16	VIOLENCE WITHOUT INJURY	1976	2115	895	1430	1629	679	1.06	0.97	1.17
17	Total	13695	15558	6468	10410	12312	5023	1.04	1.01	1.08
